# Supplementary material for: Feature representation in analysing childhood vaccination defaulter risk predictors: A scoping review of studies in low-resource settings
Source: PLOS Digit Health. 2025 Jul 30;4(7):e0000965. doi: 10.1371/journal.pdig.0000965 (PMC12310020; doi:10.1371/journal.pdig.0000965)
Supplement: S1 Data — (XLSX) [file pdig.0000965.s002.xlsx]

## Sheet: Sheet1
Study ID	Author (Year)	Country	Data Source	Study Design	Sample Size	Predictor Variables	Outcome Definition	Model Type(s)	Encoding Strategy
S1	Nantongo et al., 2024	Uganda	Secondary (DHS)	Cross-sectional	8932	Birth year of mother, Language,Place of residence, Water source, Ethnicity, maternal education, number of under 5 children, age of household head, maternal mobility, wealth index, age at first birth, maternal age, maternal employment, age of child, ANC visits, place of Delivery, status of previous vaccination	Complete vaccination for age	LR, RF, SVM, kNN, XGBoost, Naïve Bayes, AdaBoost	Binary, PCA (wealth index)
S2	Hasan et al., 2021	Bangladesh	Secondary (DHS)	Cross-sectional	20250	Settlement type, place of residence, maternal education, religious affiliation, media exposure, wealth index, paternal education, maternal employment, sex of child, sex of household head, maternal age, household size, age at birth, birth order, ANC visits	First dose of measles vaccine	Ensemble (GNB, BNB, DT, RF, XGB, LGB)	Binary, PCA (wealth index)
S3	Demash et al., 2023	Ethiopia	Secondary (DHS)	Cross-sectional	1617	wealth index, maternal education, maternal age, place of residence, sex of child, age of child, birth interval, birth order, sex of household head, ANC visit, place of delivery, maternal employment, media exposure	Complete vaccination for age	Naïve Bayes, PART, LR, MLP, J48, Logit Boost, RF, AdaBoost	Binary, PCA (wealth index)
S4	Biswas et al., 2023	India, Mali, Nigeria	Secondary (DHS)	Cross-sectional	95000	Place of residence, place of delivery, ANC visits	Zero-dose vaccination	Ridge Classifier, Nearest Neighbour, MLP	Binary
S5	Mohanraj et al., 2020	India	Secondary (DHS)	Cross-sectional	5057	Maternal education, maternal employment, vaccination card availability, availability of health insurance scheme, paternal employment, sex of child, ANC visits	Complete vaccination for age	Deep Soft Cosine SVM, R-MLP, DT, NB, LR	Binary
S6	Abatemam et al., 2023	Ethiopia	Primary	Cross-sectional	422	Maternal education, Settlement type, Knowledge of benefits, Reminders	Complete vaccination for age	Logistic Regression	Binary
S7	Abegaz et al., 2023	Ethiopia	Primary	Cross-sectional	441	Maternal age, Place of delivery, Knowledge of benefits, Travel time, Marital status, Maternal education, ANC visits, Reminders	Complete vaccination for age	Logistic Regression	Binary
S8	Muhoza et al., 2023	Ghana	Secondary (IGD)	Cross-sectional	1522	Maternal age, Reminders, Settlement type, birth order, place of residence	Measles 2 and MenA vaccination	Logistic Regression	Binary
S9	Aheto et al., 2022	Nigeria	Secondary (DHS)	Cross-sectional	21000	Vaccination card availability, maternal age, received vitamin A, maternal employment, maternal education, religious affiliation, internet/phone access, ethnicity, bank account, livestock, travel time	Receipt of 3 vaccines	Logistic Regression	Binary
S10	Santos et al., 2021	Multiple (29) LMICs	Secondary (DHS, IGD)	Cross-sectional	210509	ANC visits, place of delivery, maternal tetanus vaccination status, wealth index, settlement type, maternal education, a triple predictor (no ANC visit & home delivery & no tetanus)	Zero-dose vaccination	Classification and Regression Tree (CART)	Binary, PCA (wealth index)
S11	Touré, A. et al., 2021	Guinea	Primary	Cross-sectional	380	Vaccination card availability, ANC visits, birth order, sex of child, place of delivery, place of residence, ill before schedule, knowledge of benefits	Complete vaccination for age	Logistic Regression	Binary
S12	Budu, E. et al., 2020	Ghana	Secondary (DHS)	Cross-sectional	5119	Maternal education, religious affiliation, settlement type, ethnicity, parity, wealth index, place of residence	Complete vaccination for age	Multivariate Statistical Analysis, Logistic Regression	Binary
S13	Jama, A. A., 2020	Somalia	Primary	Cross-sectional	315	Maternal education, place of delivery, travel time	Complete vaccination for age	Descriptive Statistics	Not Reported
S14	Acharya, K. et al., 2019	India	Secondary (DHS)	Cross-sectional	4330	Place of residence, sex of child and maternal education	Complete vaccination for age	Logistic Regression	Binary
S15	Adamu, A. A. et al., 2019	Nigeria	Primary	Cross-sectional	675	Travel time, number of vaccinators in facility, birth order, age of child, type of health facility, sex of caregiver, age of caregiver	Zero-dose vaccination	Logistic Regression, Markov Chain Monte Carlo	Binary
S16	Acharya, P. et al., 2018	DRC	Secondary (DHS)	Cross-sectional	3366	Sex of child, place of delivery, preceding birth space of +/- 24 months, age of father, maternal education, ANC visits, PNC visits, religious affiliation, maternal employment, media exposure, wealth index, maternal autonomy, employment status of father, settlement type, travel time, community media exposure rate, community poverty rate, community ANC visit rate, community facility delivery rate, …	Complete vaccination for age	Logistic Regression	Binary, PCA (wealth index)
S17	Asuman, D. et al., 2018	Ghana	Secondary (DHS)	Cross-sectional	6533	Age of child, place of delivery, maternal age, maternal education, marital status, religious affiliation, maternal employment, maternal health insurance status, wealth index	Complete vaccination for age	Logistic Regression, Econometric Analysis	Binary, PCA (wealth index)
S18	Sheikh, N. et al., 2018	Bangladesh	Secondary (DHS)	Cross-sectional	1631	Birth seasons, maternal employment, source of water, toilet facilities, place of residence, household size, maternal education, travel time, wealth index, maternal age, hygienic toilet facilities	Complete vaccination for age, Delays in vaccination	Logistic Regression	Binary, PCA (wealth index)
